# Supplementary material for: Evolution and Functional Divergence of the Fructokinase Gene Family in Populus
Source: Front Plant Sci. 2020 May 14;11:484. doi: 10.3389/fpls.2020.00484 (PMC7243158; doi:10.3389/fpls.2020.00484)
Supplement: Supplementary file 2 [file Data_Sheet_1.xlsx]

## Sheet: Supplementary Dataset
Supplementary Data 1. List of the domain, length amino acid, pIs and molecular mass of plant FRK genes used in this study.
Supplementary Data 2. Details of significant SNPs within PtoFRKs associated with growth and wood properties in an association population of P. tomentosa.
Supplementary Data 3. List of plant FRK genes used to find auxiliary domains

## Sheet: Supplementary Data 1
Supplementary Data 1. List of the domain, length amino acid, pIs and molecular mass of plant FRK genes used in this study.
Species		Gene ID	Domain	Amino acid	pIs	molecular mass
A thaliana	AtFRK1	At5g51830	pfkB	343	4.99	37028.38
	AtFRK2	At2g31390	pfkB	325	5.31	35275.36
	AtFRK3	At1g66430	pfkB	384	5.54	41471.32
	AtFRK4	At4g10260	pfkB	324	6.90	34688.05
	AtFRK5	At1g06020	pfkB	345	5.51	37628.13
	AtFRK6	At1g06030	pfkB	329	4.91	35892.80
	AtFRK7	At3g59480	pfkB	326	5.21	35044.16
		AT1G50390	pfkB	323	4.92	35892.81
		AT1G4935	pfkB*2	320	6.21	35044.17
		At4G28706	pfkB*2	317	4.93	35892.82
		At5G43910	pfkB*2	314	7.21	35044.18
		At1G06730	pfkB	311	4.94	35892.83
P. trichapoca	PtoFRK1	Potri.012G132700	pfkB	351	4.97	38023.3
	PtoFRK2	Potri.004G089300	pfkB	384	5.48	41353.44
	PtoFRK3	Potri.015G134900	pfkB	346	4.87	37397.6
	PtoFRK4	Potri.017G126300	pfkB	384	6.04	41089.03
	PtoFRK5	Potri.007G129700	pfkB	328	5.01	35549.70
	PtoFRK6	Potri.017G029000	pfkB	369	5.22	39636.45
	PtoFRK7	Potri.019G063600	pfkB	326	5.81	34857.01
	PtoFRK8	Potri.008G097300	pfkB	607	5.38	68962.4
	PtoFRK9	Potri.016G109600	pfkB	485	5.96	54826.5
Zea mays		GRMZM2G086845_T01	pfkB	323	4.87	34690.87
		GRMZM2G026969_T01	pfkB	323	5.13	34603.84
		GRMZM2G051677_T02	pfkB	335	5.34	35481.50
		GRMZM2G072091_T01	pfkB	388	5.94	41228.03
		GRMZM2G466780_T01	pfkB	521	6.67	58935.62
		GRMZM2G169320_T01	pfkB	480	6.33	51446
		GRMZM2G083068_T02	pfkB	418	6.06	44943.20
		GRMZM2G361593_T01	pfkB	379	5.23	39898.11
O. sativa		LOC_Os01g66940.1	pfkB	323	5.07	34719.98
		LOC_Os08g02120.1	pfkB	336	5.02	35516.5
		LOC_Os06g12600.1	pfkB	397	6.2	42249.35
		LOC_Os01g63220.2	pfkB	531	5.99	59779.22
		LOC_Os03g06880.1	pfkB	470	5.94	50920.09
		LOC_Os03g52760.1	pfkB	397	5.27	41540.11
		LOC_Os03g06880.1	pfkB	470	5.94	50920.09
		LOC_Os05g09370.1	pfkB*2	421	6.98	45126.80
		LOC_Os03g40550	pfkB	589	6.6	65547.2
		LOC_Os08g45180	pfkB*2	398	6.18	42471.8
S. Iycopersicum		Solyc06g073190.2.1	pfkB	328	5.76	34763.07
		Solyc11g042850.1.1	pfkB	325	6.16	34974.16
		Solyc03g006860.2.1	pfkB	347	5.2	37310.56
		Solyc10g017620.2.1	pfkB	375	5.41	40189.90
		Solyc02g091490.2.1	pfkB	389	5.57	41830.85
		Solyc09g011850.2.1	pfkB	478	6.38	54720.85
		Solyc09g066130.2.1	pfkB	476	6.28	51342.01
		Solyc01g109450.2.1	pfkB	412	5.79	44235.17
		Solyc06g076950.2.1	pfkB	377	5.34	41102.88
B. distachyon		Bradi2g57500.1	pfkB	324	5.79	34672.16
		Bradi3g13600.1	pfkB	339	5.15	35656.7
		Bradi1g45030.1	pfkB	383	5.38	40524.3
		Bradi1g15010.1	pfkB	579	7.21	64556.2
		Bradi2g55077.2	pfkB	527	6.7	59384.1
		Bradi1g74150.1	pfkB	468	6.07	50050.2
E grandis		Eucgr.A00095.1	pfkB	557	6.06	42249.35
		Eucgr.A02848.1	pfkB	358	5.23	59779.22
		Eucgr.F02835.1	pfkB	449	5.07	50920.09
		Eucgr.K00187.1	pfkB	660	5.02	41540.11
		Eucgr.A02851.1	pfkB	531	4.87	34690.87
B. napus		Brara.D01910.1	pfkB	326	4.95	35194.2
		BnaCnng47770D	Myosin_head, pfkB	930	5.43	82321.4
P. vulgaris		Phvul.011G053800.	pfkB	397	5.27	41540.11
		Phvul.005G153300.1	pfkB	421	6.98	45126.80
		Phvul.007G113500.1	pfkB	589	6.6	65547.2
		Phvul.007G065200.1	pfkB	398	6.18	42471.8
		Phvul.008G234800.1	pfkB	322	5.76	34763.07
		Phvul.008G073900	pfkB	347	5.2	37310.56
E. salsugineum		Thhalv10008196m	pfkB	375	5.41	40189.90
		Thhalv10016928m	pfkB	389	5.57	41830.85
		Thhalv10006096m	pfkB	478	6.38	54720.85
		Thhalv10014000m	pfkB	476	6.28	51342.01
		Thhalv10029371m	pfkB	412	5.79	44235.17
		Thhalv10018694m	pfkB	660	5.02	41540.11
V. vinifera		GSVIVT01010790001	pfkB	207	5.19	22662.11
		GSVIVT01000761001	pfkB	313	5.58	33380.21
		GSVIVT01037102001	pfkB	371	8.1	40196.02
		GSVIVT01030838001	pfkB	384	5.31	41234.16
		GSVIVT01027578001	pfkB	346	6.34	37324.85
		GSVIVT01018449001	pfkB	459	6.02	49163.58
		GSVIVT01034028001	SOUL,PfkB	442	6.98	48672.02
		GSVIVT01012237001	pfkB	426	7.13	45462.62
P. patens		Pp3s34_123V3.1	pfkB,ABC transporter,RbsD / FucU transport	1207	5.43	128464
		Pp3c22_7170V3.1	pfkB	331	5.17	35430.7
		Pp3c21_5300V3.1	pfkB	340	5.28	36187.58
		Pp3c2_29570V3.1	pfkB	342	5.09	37046.8
		Pp3c16_4030V3.1	pfkB	406	5.65	43166.04
		Pp3c27_4840V3.1	pfkB	353	5.47	38071.63
		Pp3c6_24560V3.1	pfkB	469	8.56	50954.3
		Pp3c1_32570V3.1	pfkB	327	4.82	35426.30
		Pp3c14_11570V3.1	pfkB	367	5.51	40133.83
		Pp3s34_500V3.1	bact-PGI_C，PfkB，ROK	984	5.55	104871
		Pp3c13_6840V3.1	pfkB	525	5.92	58446.3
A. trichopoda		scaffold00002.463	pfkB	489	6.11	53361.5
		scaffold00010.78	pfkB	403	5.33	43406.3
		scaffold00001.402	pfkB	349	5.07	37488
		scaffold00006.212	pfkB	343	4.95	37083.3
		scaffold00011.100	pfkB	381	5.59	40812.8
		scaffold04407.1	pfkB	204	4.97	22301.4
Picea abies		MA_74741p0010	pfkB	347	5.17	37552
		MA_293g0010	pfkB	175	4.38	19202.7
		MA_10436414p0010	pfkB	175	4.44	19153.5
		MA_8984055p0010	pfkB	118	4.82	12878.7
		MA_7268521p0010	pfkB	223	4.92	24305.6
		MA_8984115p0010	pfkB	110	4.22	12196.6
		MA_10429784p0010	pfkB	91	5.02	9579.03
		MA_10428574p0020	pfkB	84	4.93	8642.93
		MA_9511379p0010	pfkB	122	5.58	13427.4
		MA_10428574p001	pfkB	143	10.1	14894.1
		MA_646714p0010	pfkB	71	4.99	7515.96
		MA_246832p001	pfkB	216	4.58	23426
Chlamydomonas reinhardtii		Cre13.g561850	pfkB	394	5.92	41452.1
		Cre09.g387050	pfkB	474	6.76	48743.2
		Cre12.g531150	pfkB*3, AP_endonuc_2,ABC transporter	978	5.23	97812.9
Dunaliella salina		Dusal.0491s00007	pfkB	404	7.09	44544.8
		Dusal.0250s00016	pfkB	275	4.77	29647.5
Volvox carteri		Vocar.0028s0119	pfkB	399	7.04	41786.6
C. subellipsoidea		54271	pfkB	401	5.42	41370.9
M.pusilla		187329	pfkB	349	5.39	36238
		53093	pfkB	498	5.01	52091.7
		55071	pfkB*2	567	6.32	59579.9
Micromonas sp. RCC299		109331	pfkB	369	6.13	39195.8
		64491	pfkB*2	471	4.84	49298.4
S. moellendorffii		165981	pfkB	387	5.39	41374.2
		102797	pfkB	371	5.79	40463.3
		425086	pfkB	353	5.38	38616

## Sheet: Supplementary Data 2
Supplementary Data 2. Details of significant SNPs within PtoFRKs associated with growth and wood properties in an association population of P. tomentosa.
Trait	Gene model	Locus	SNP	P value	R2(%)
D	Potri.004G089300	10045715	PtoFRK2-SNP63	0.00231183	0.117709
D	Potri.007G129700	14965976	PtoFRK5-SNP59	0.000644	0.116111
D	Potri.007G129700	14960021	PtoFRK5-SNP32	0.000448	0.155817
D	Potri.012G132700	16082299	PtoFRK1-SNP71	0.00064	0.127169
D	Potri.012G132700	16081657	PtoFRK1-SNP12	0.000556	0.128624
D	Potri.012G132700	16081873	PtoFRK1-SNP39	0.00133537	0.149481
D	Potri.015G134900	16933245	PtoFRK3-SNP24	0.00403308	0.10566
D	Potri.015G134900	16929638	PtoFRK3-SNP56	0.00412657	0.141934
D	Potri.017G029000	2266502	PtoFRK6-SNP44	0.00880526	0.133986
D	Potri.017G029000	16819746	PtoFRK6-SNP87	0.000486	0.202701
LC	Potri.004G089300	10045568	PtoFRK2-SNP45	0.00685423	0.132202
LC	Potri.007G129700	14960226	PtoFRK5-SNP14	0.000664	0.119927
LC	Potri.008G097300	6084953	PtoFRK8-SNP54	0.000884	0.113871
LC	Potri.008G097300	6087102	PtoFRK8-SNP80	0.000956	0.113871
LC	Potri.008G097300	6084625	PtoFRK8-SNP26	0.000837	0.152074
LC	Potri.012G132700	16082392	PtoFRK1-SNP86	0.0079423	0.130724
LC	Potri.012G132700	16082299	PtoFRK1-SNP71	0.00586798	0.125896
LC	Potri.012G132700	16081443	PtoFRK1-SNP3	0.00196314	0.130567
LC	Potri.012G132700	16088815	PtoFRK1-SNP73	0.00619957	0.146701
LC	Potri.015G134900	16932706	PtoFRK3-SNP11	0.00442245	0.123415
LC	Potri.015G134900	16929638	PtoFRK3-SNP56	0.00747855	0.123834
LC	Potri.015G134900	16933245	PtoFRK3-SNP24	0.00643709	0.132771
LC	Potri.015G134900	16931012	PtoFRK3-SNP90	0.00587071	0.137241
LC	Potri.015G134900	16931008	PtoFRK3-SNP66	0.00368315	0.144383
LC	Potri.016G109600	11229952	PtoFRK9-SNP55	0.00782883	0.122819
LC	Potri.016G109600	11228993	PtoFRK9-SNP19	0.00760218	0.124383
LC	Potri.017G126300	16822042	PtoFRK4-SNP73	0.00776821	0.123415
V	Potri.004G089300	10046640	PtoFRK2-SNP82	0.00685423	0.132202
V	Potri.004G089300	10045715	PtoFRK2-SNP25	0.00107074	0.1369
V	Potri.012G132700	16081657	PtoFRK1-SNP12	0.00566888	0.133184
V	Potri.017G029000	16818908	PtoFRK6-SNP56	0.00720208	0.140381
V	Potri.017G029000	16820662	PtoFRK6-SNP92	0.00400667	0.114328
V	Potri.017G029000	2266502	PtoFRK6-SNP44	0.00706203	0.127169
FW	Potri.004G089300	10045568	PtoFRK2-SNP45	0.00164086	0.126191
FW	Potri.004G089300	10044757	PtoFRK2-SNP23	0.00483465	0.137562
FW	Potri.004G089300	10046640	PtoFRK2-SNP82	0.00208781	0.1509
FW	Potri.007G129700	14960226	PtoFRK5-SNP14	0.000813	0.119927
FW	Potri.008G097300	6087102	PtoFRK8-SNP80	0.001381	0.133184
FW	Potri.008G097300	6084953	PtoFRK8-SNP54	0.00133537	0.150699
FW	Potri.008G097300	6084625	PtoFRK8-SNP26	0.00130296	0.151711
FW	Potri.012G132700	16081443	PtoFRK1-SNP3	0.00610031	0.125052
FW	Potri.012G132700	16082392	PtoFRK1-SNP86	0.00389435	0.150778
FW	Potri.015G134900	16931012	PtoFRK3-SNP90	0.00626024	0.127621
FW	Potri.015G134900	16932706	PtoFRK3-SNP11	0.00305574	0.133412
FW	Potri.015G134900	16931008	PtoFRK3-SNP66	0.00571703	0.134109
FW	Potri.016G109600	11228993	PtoFRK9-SNP19	0.0079789	0.120224
FW	Potri.017G029000	2263997	PtoFRK6-SNP23	0.00706203	0.127169
FW	Potri.017G029000	16819746	PtoFRK6-SNP87	0.00669558	0.128624
FW	Potri.017G029000	16818908	PtoFRK6-SNP56	0.00776821	0.141934
FW	Potri.017G126300	16822042	PtoFRK4-SNP73	0.00776821	0.110112
FW	Potri.017G126300	16818941	PtoFRK4-SNP12	0.00483465	0.137562
FW	Potri.017G126300	16819638	PtoFRK4-SNP47	0.00801683	0.143412
FW	Potri.017G126300	16825042	PtoFRK4-SNP66	0.00483465	0.160236

## Sheet: Supplementary Data 3
Supplementary Data 3. List of plant FRK genes used to find auxiliary domains.
Species	Gene ID	Domain
Ananas comosus	Aco015495	pfkB
	Aco001078	pfkB
	Aco011398	pfkB
	Aco004783	pfkB
Spirodela polyrhiza	Spipo15G0026700	pfkB
	Spipo4G0071200	pfkB
	Spipo2G0083100	pfkB
	Spipo6G0075900	pfkB
Brachypodium stacei	Brast07G084300	pfkB
	Brast07G084300	pfkB
	Brast01G060600	pfkB
	Brast03G050500	pfkB
Panicum hallii	Pahal.D02654	pfkB
	Pahal.E00635	pfkB
	Pahal.F00184	pfkB
Setaria italica	Seita.4G101200	pfkB
	Seita.5G411800.	pfkB
	Seita.6G090000	pfkB
Daucus carota	DCAR_020209	pfkB
	DCAR_018140	pfkB
	DCAR_023946	pfkB
	DCAR_023945	pfkB
	DCAR_028446	pfkB
Capsella grandiflora	Cagra.0277s0026	pfkB
	Cagra.2629s0004	pfkB
	Cagra.8986s0006	pfkB
	Cagra.5954s0020	pfkB
	Cagra.6952s0019	pfkB
	Cagra.1671s0232	pfkB
Trifolium pratense	Tp57577_TGAC_v2	pfkB
	Tp57577_TGAC_v2	pfkB
	Tp57577_TGAC_v2	pfkB
	Tp57577_TGAC_v2	pfkB
